# Supplementary material for: Forgotten forests - issues and prospects in biome mapping using Seasonally Dry Tropical Forests as a case study
Source: BMC Ecol. 2011 Nov 24;11:27. doi: 10.1186/1472-6785-11-27 (PMC3254131; doi:10.1186/1472-6785-11-27)
Supplement: Additional file 2 — Tables S7-S8. Species-by-species breakdown of results for the WWF Ecoregion and the Land Cover Map (file available electronically). [file 1472-6785-11-27-S2.XLS]

## Sheet: Contents
Additional file 2
Särkinen et al. “Forgotten forests of South America – comparing biome delimitations between land use and biome maps in relation to dry vegetation types”
Species-by-species breakdown of the results (in percentages) for two of the maps are shown: Eva et al. 2004 Land Cover Map and WWF Ecoregions by Olson et al. 2001
Biome categories considered as part of SDTF are highlighted in grey. Details can be found in the main text of the article.
Table S7 Species-by-species breakdown of the results for the WWF Ecoregion map by Olson et al. 2001
Table S8 Species-by-species breakdown of the results for the Eva et al. 2004 Land Cover Map

## Sheet: Table S7
Table S7 Species-by-species breakdown of the results for the WWF Ecoregion map by Olson et al. 2001
Biome name	Ice, water, rock	Tropical and subtropical moist broadleaf forets	Tropical and subtropical dry broadleaf forests	Tropical and subtropical grasslands, savannas, and shrublands	Temperate grasslands, savannas and shrublands	Flooded grasslands and savannas	Montane grasslands and shrublands	Deserts and xeric shrublands	Mangroves	Total no. specimens	Percentage of total data
Biome number	0	1	2	7	8	9	10	13	14
Amburana cearensis (Fr.All.) A.C.Smith		15	14	7			< 1	64		243	3.85714
Anadenanthera colubrina (Vell.) Brenan	< 1	25	15	19		2	< 1	39	< 1	714	11.3333
Aspidosperma polyneuron Müll. Arg.		65	6	19				10		171	2.71429
Aspidosperma pyrifolium Mart.	< 1	3	7	19				71	< 1	300	4.7619
Balfourodendron riedelianum (Engl.) Engl.		79		11				9		53	0.84127
Blanchetiodendron blanchetii (Benth.) Barneby & J.W. Grimes		10	37	10				43		30	0.47619
Chloroleucon tenuiflorum (Benth.) Barneby & J.W. Grimes		17	19	55		4		4		47	0.746032
Combretum leprosum Mart. Search in The Plant List		14	51	28		3		4		78	1.2381
Cordia americana (L.) Gottschling & J.S. Mill.		48	1	45	1	5	1			103	1.63492
Cordia incognita Gottschling & J.S. Mill.		4	19	2				75		57	0.904762
Cyathostegia matthewsii (Benth.) Schery		87	13							78	1.2381
Diatenopteryx sorbifolia Radlk.		71	2	26		1				96	1.52381
Enterolobium contortisiliquum (Vell.) Morong	< 1	40	4	24	< 1	1		28	3	304	4.8254
Geoffroea spinosa Jacq.	6	18	23	29	2	2	3	16	2	110	1.74603
Machaerium aculeatum Raddi	1	66	3	25				3	2	174	2.7619
Machaerium condensatum Kuhlm. & Hoehne	3	97								20	0.31746
Machaerium ruddianum Mendonça Filho & A. M. G. Azevedo				33				67		13	0.206349
Mimosa arenosa (Willd.) Poir.	1	16	3	10				69	1	149	2.36508
Myracrodruon urundeuva Fr.All.		15	14	23		< 1		48		452	7.1746
Nicotiana glutinosa L.		47	13				27	13		15	0.238095
Parapiptadenia blanchetii (Benth.) Vaz & Lima		61	9					30		23	0.365079
Parapiptadenia zehntneri (Harms) M. P. M. de Lima & H. C. de Lima	1		6	3				90		125	1.98413
Peltogyne pauciflora Benth.		9	11	4				76		75	1.19048
Peltophorum dubium (Spreng.) Taub.		41	10	31		1		16	< 1	216	3.42857
Phytolacca dioica L.	1	85	< 1	7	< 1	2		2	1	216	3.42857
Piptadenia viridiflora (Kunth) Benth.		19	27	8		2		44		216	3.42857
Pityrocarpa moniliformis (Benth.) Luckow & R. W. Jobson		7	8	6				78		188	2.98413
Pouteria gardneriana (A. DC.) Radlk. Search in The Plant List	2	23	5	19	5	2		45		64	1.01587
Pterogyne nitens Tul.		34	15	26		2		23		323	5.12698
Ruprechtia laxiflora Meissn.	1	61	3	21						266	4.22222
Schinopsis brasiliensis Engl.		15	10	8		< 1	< 1	66		286	4.53968
Sideroxylon obtusifolium (Roem. & Schult.) T.D.Penn.	2	16	9	13	2	2		55	2	317	5.03175
Solanum amotapense Svenson		85	8				8			13	0.206349
Solanum chmielewskii (C.M.Rick et al.) D.M.Spooner et al.		71	29							7	0.111111
Solanum confertiseriatum Bitter		83	14			1	1			70	1.11111
Solanum corumbense S.Moore		34	51	14						35	0.555556
Solanum daphnophyllum Bitter		49	42	9						55	0.873016
Solanum gnaphalocarpon Vell.		86		14						7	0.111111
Solanum granuloso-leprosum Dunal		67		33						36	0.571429
Solanum hibernum Bohs		100								14	0.222222
Solanum huaylasense Peralta,								100		1	0.015873
Solanum hutchisonii (J.F.Macbr.) Bohs		75	25							4	0.0634921
Solanum iltisii K.E.Roe		80					20			20	0.31746
Solanum neorickii D.M.Spooner et al.		92	4				4			24	0.380952
Solanum plowmanii S.Knapp		100								27	0.428571
Solanum smithii S.Knapp		93					7			15	0.238095
Solanum stuckertii Bitter		26	5	68						19	0.301587
Ximenia americana L.		23	7	9	< 1		2	54	4	232	3.68254
Zanthoxylum fagara (L.) Sarg.	1	71	4	13	2	3		7		199	3.15873

## Sheet: Table S8
Table S8 Species-by-species breakdown of the results for the Eva et al. 2004 Land Cover Map
Biome name	Barren land - emptry grid	Closed evergreen tropical forest	Open evergreen tropical forest	Closed semi-humid forest	Open semi-humid forest	Closed deciduous forest = CHACO	Open deciduous forest	Closed semi deciduous forest - Minas Gerais Caatinga arbórea?	Open semi deciduous forest	Semi deciduous transition forest	Mangroves	Agriculture - intense	Agriculture mosaic - degraded forests	Agriculture mosaic - degraded vegetation	Grass savannah	Shrub savannah	Periodically flooded savannah	Closed shrublands	Open shrublands	Closed montane grasslands	Open montane grasslands	Closed steppe grasslands	Open steppe grasslands	Open steppe grasslands	Urban	Urban	Urban	Montane forests 500-1000 - dense evergreen	Montane forests 500-1000 - open evergreen	Montane forests 500-1000 - open semi humid	Montane forests 500-1000m - closed deciduous	Montane forests 500-1000m - open deciduous	Montane forests 500-1000m - closed semi -deciduous	Montane forests 500-1000m - transition forest	Montane forests >1000m - dense evergreen	Montane forests >1000m - open evergreen	Montane forests >1000m - closed deciduous	Montane forests >1000m - open deciduous	Montane forests >1000m - closed semi-deciduous	Total no. of specimens	Percentage of total data
Biome number	0	10	11	13	14	20	21	22	23	24	30	50	51	52	60	61	63	64	65	68	69	70	71	75	80	83	90	110	111	114	120	121	122	124	160	161	170	171	172
Amburana cearensis (Fr.All.) A.C.Smith	0.823045	2.88066				< 1	4.93827			1.64609		22.6337	24.6914	4.93827		2.88066		1.23457	15.6379						1.23457	0.823045		3.29218			< 1	6.17284		< 1	2.88066	< 1	1.23457	< 1		243	3.85714
Anadenanthera colubrina (Vell.) Brenan	1.12045	5.7423	0.70028			2.66106	3.22129	< 1		5.18207	< 1	14.0056	15.9664	8.12325		4.90196	< 1	1.82073	10.2241	0.70028		0.560224			2.10084	1.82073	1.68067	2.52101		< 1	2.2409	2.66106	< 1	0.840336	3.22129	< 1	4.48179	< 1	1.68067	714	11.3333
Aspidosperma polyneuron Müll. Arg.		3.50877		0.584795		0.584795						61.4035	8.77193	9.35673		2.92398			1.75439			1.16959			0.584795	1.75439	4.67836	1.16959				1.16959				0.584795				171	2.71429
Aspidosperma pyrifolium Mart.	1.33333				< 1	2.66667	3			2		16.3333	26.3333	3.66667	< 1	5		1.33333	20.3333	< 1		< 1			8.33333	1.33333				< 1	< 1	5.66667		< 1				< 1		300	4.7619
Balfourodendron riedelianum (Engl.) Engl.	1.88679	11.3208	9.43396							1.88679		26.4151	11.3208	22.6415		1.88679		1.88679				1.88679					3.77358	1.88679	3.77358											53	0.84127
Blanchetiodendron blanchetii (Benth.) Barneby & J.W. Grimes	3.33333											23.3333	43.3333	13.3333		3.33333															3.33333	10								30	0.47619
Chloroleucon tenuiflorum (Benth.) Barneby & J.W. Grimes			2.12766			12.766				4.25532		19.1489	2.12766	6.38298		25.5319	6.38298					2.12766					2.12766							2.12766			12.766		2.12766	47	0.746032
Combretum leprosum Mart. Search in The Plant List	1.28205	34.6154								30.7692		7.69231	5.12821	6.41026		10.2564		1.28205	1.28205			1.28205																		78	1.2381
Cordia americana (L.) Gottschling & J.S. Mill.	2.91262	9.70874	1.94175			5.82524				8.73786		2.91262	1.94175	14.5631		32.0388	0.970874					4.85437				1.94175	0.970874		0.970874		5.82524				0.970874		1.94175		0.970874	103	1.63492
Cordia incognita Gottschling & J.S. Mill.	1.75439						1.75439					52.6316	29.8246			1.75439			5.26316															7.01754						57	0.904762
Cyathostegia matthewsii (Benth.) Schery													2.63158	15.7895		6.57895		3.94737	36.8421	5.26316	6.57895														3.94737		< 1		17.1053	78	1.2381
Diatenopteryx sorbifolia Radlk.		12.5	1.04167			3.125				2.08333		32.2917	1.04167	16.6667	1.04167	9.375						2.08333				3.125	2.08333				1.04167			1.04167	5.20833		5.20833		1.04167	96	1.52381
Enterolobium contortisiliquum (Vell.) Morong	2.31788			0.993377	0.662252	4.30464	< 1					27.1523	14.9007	12.2517		7.28477		< 1	6.62252			< 1		< 1	< 1	1.3245	13.5762	< 1		2.31788	1.65563	1.98675	< 1	< 1				< 1		304	4.8254
Geoffroea spinosa Jacq.	9	1			1	18	3	2		2	1	7	14	3	1	3		6	7	2	1			5	2	3	1	2			3		1		1		3		2	110	1.74603
Machaerium aculeatum Raddi	4.02299	8.62069	0.574713	1.14943		0.574713				0.574713		35.0575	6.32184	12.6437		12.6437	0.574713	1.72414				1.14943				1.14943	9.1954	1.14943		0.574713	0.574713				0.574713		0.574713			174	2.7619
Machaerium condensatum Kuhlm. & Hoehne	15	10		10								30		20		15																								20	0.31746
Machaerium ruddianum Mendonça Filho & A. M. G. Azevedo												46.1538	7.69231														15.3846				30.7692									13	0.206349
Mimosa arenosa (Willd.) Poir.	3.3557				0.671141		9.39597					10.0671	32.8859	20.8054	0.671141	2.01342		0.671141	9.39597						0.671141	0.671141	1.34228	0.671141		0.671141	3.3557	2.68456								149	2.36508
Myracrodruon urundeuva Fr.All.	0.665188	0.665188			3.32594	0.665188	2.66075			1.99557		25.2772	16.6297	6.43016		4.43459		2.21729	15.9645	< 1		< 1			7.5388		3.7694	< 1		1.33038	< 1	1.77384		< 1	0.665188		1.77384		0.665188	452	7.1746
Nicotiana glutinosa L.														6.66667					40	6.66667		< 1	6.66667												6.66667				33.3333	15	0.238095
Parapiptadenia blanchetii (Benth.) Vaz & Lima												8.69565	21.7391	43.4783												8.69565	8.69565			4.34783		4.34783								23	0.365079
Parapiptadenia zehntneri (Harms) M. P. M. de Lima & H. C. de Lima	0.8						1.6					18.4	23.2	4.8		3.2			25.6						6.4							16								125	1.98413
Peltogyne pauciflora Benth.	4	1.33333					1.33333					10.6667	48	8		4		1.33333	6.66667						13.3333							1.33333								75	1.19048
Peltophorum dubium (Spreng.) Taub.	1.38889	< 1		0.925926			< 1			0.925926		50.9259	15.2778	10.6481		5.09259		< 1	< 1			0.925926			< 1	2.31481	4.62963	0.462963		1.85185	< 1			1.38889			< 1			216	3.42857
Phytolacca dioica L.	4.62963	2.31481	3.24074	0.925926		1.38889		< 1		< 1		23.6111	1.85185	23.6111		11.1111	1.38889	1.38889				2.31481	< 1			< 1	7.87037	5.55556	1.85185		2.77778				1.85185		< 1			216	3.42857
Piptadenia viridiflora (Kunth) Benth.	1.38889	0.925926			1.85185	1.38889	5.09259			4.62963		17.5926	21.2963	6.94444		1.38889	0.925926	< 1	8.33333	< 1					1.85185	8.7963	1.38889	< 1		1.38889	2.77778	< 1	< 1	0.925926	1.85185	< 1	6.01852		< 1	216	3.42857
Pityrocarpa moniliformis (Benth.) Luckow & R. W. Jobson	1.28205						2.99145	< 1				6.41026	24.7863	9.40171		< 1			39.3162						6.41026		2.13675			1.28205		4.70085					< 1			188	2.98413
Pouteria gardneriana (A. DC.) Radlk. Search in The Plant List	4.6875	6.25	3.125			1.5625				3.125		7.8125	35.9375	3.125		6.25	6.25		1.5625			4.6875				4.6875	1.5625	4.6875				3.125						1.5625		64	1.01587
Pterogyne nitens Tul.	1.54799	1.23839				4.95356	1.23839			3.40557		29.7214	13.9319	8.97833		6.50155	1.23839		3.09598			2.78638			0.619195	2.47678	9.28793			1.54799	1.54799	2.78638		< 1	0.619195		2.16718			323	5.12698
Ruprechtia laxiflora Meissn.	6.01504	2.25564	1.8797	< 1		6.01504				4.51128		23.3083	11.6541	11.2782		15.7895	0.75188	1.8797	< 1			0.75188			< 1	1.50376	2.25564	1.8797	< 1	1.50376	1.8797		< 1		1.8797	< 1	0.75188			266	4.22222
Schinopsis brasiliensis Engl.	2.7972						1.3986			2.44755		17.4825	22.7273	10.8392		2.44755		< 1	15.3846					< 1	8.74126	< 1	4.54545			< 1		3.14685		< 1	3.14685	< 1	2.44755		< 1	286	4.53968
Sideroxylon obtusifolium (Roem. & Schult.) T.D.Penn.	4.10095	1.89274	< 1			3.47003	0.630915		< 1	1.89274		9.14826	24.2902	11.6719	< 1	5.04732	1.89274	0.630915	14.1956	< 1		0.946372		0.630915	8.51735	2.2082	3.15457	< 1			< 1	1.26183			1.57729	< 1	< 1		< 1	317	5.03175
Solanum amotapense Svenson													7.69231	30.7692		15.3846			7.69231	7.69231	7.69231		7.69231																15.3846	13	0.206349
Solanum chmielewskii (C.M.Rick et al.) D.M.Spooner et al.																		28.5714		28.5714																			42.8571	7	0.111111
Solanum confertiseriatum Bitter	5.71429	10									1.42857	11.4286	15.7143	28.5714				1.42857	10				1.42857	1.42857				10							2.85714					70	1.11111
Solanum corumbense S.Moore	5.71429	2.85714								2.85714		20	2.85714	17.1429	2.85714							5.71429						5.71429			5.71429						25.7143		2.85714	35	0.555556
Solanum daphnophyllum Bitter	1.81818	1.81818												21.8182						3.63636											3.63636				20		41.8182		5.45455	55	0.873016
Solanum gnaphalocarpon Vell.												14.2857	14.2857	28.5714		14.2857												14.2857								14.2857				7	0.111111
Solanum granuloso-leprosum Dunal		2.77778	2.77778			2.77778						25	11.1111	11.1111		16.6667		2.77778									22.2222				2.77778									36	0.571429
Solanum hibernum Bohs																		7.14286		7.14286	7.14286																21.4286		57.1429	14	0.222222
Solanum huaylasense Peralta,																			100																					1	0.015873
Solanum hutchisonii (J.F.Macbr.) Bohs														50		50																								4	0.0634921
Solanum iltisii K.E.Roe		5														< 1				20								5							70					20	0.31746
Solanum neorickii D.M.Spooner et al.													4.16667	4.16667		16.6667			4.16667	20.8333	4.16667		8.33333	4.16667				8.33333							4.16667				20.8333	24	0.380952
Solanum plowmanii S.Knapp	7.8												3.7037	25.9259					7.8																50				4	27	0.428571
Solanum smithii S.Knapp	6.66667												6.66667					13.3333	13.3333	26.6667								6.66667							20				6.66667	15	0.238095
Solanum stuckertii Bitter	5.26316					5.26316							5.26316						10.5263				15.7895								26.3158		5.26316				15.7895		10.5263	19	0.301587
Ximenia americana L.	8.18966	1.72414			2.58621	< 1	5.17241					9.48276	21.1207	10.7759		3.01724		< 1	9.91379		< 1	< 1			12.931	< 1	4.31034			0.862069	0.862069	5.17241			0.862069		0.862069			232	3.68254
Zanthoxylum fagara (L.) Sarg.	4.0201	2.51256	0.502513			1.50754	< 1	0.502513		0.502513		43.2161	5.02513	15.0754		15.5779	1.00503	1.00503								1.50754	1.50754	0.502513			1.50754				1.00503		3.51759			199	3.15873
